# Supplementary material for: Homoeolog expression bias and expression level dominance in resynthesized allopolyploid Brassica napus
Source: BMC Genomics. 2018 Aug 6;19:586. doi: 10.1186/s12864-018-4966-5 (PMC6080508; doi:10.1186/s12864-018-4966-5)
Supplement: Supplementary file 1 — GO enrichment analysis of DEGs between resynthesized B. napus and its diploid parents. Three major functional categories were grouped: biological process (P), cellular component (C) and molecular function (F). (XLSX 10 kb) [file 12864_2018_4966_MOESM1_ESM.xlsx]

## Sheet: Sheet1
Additional file 2: GO enrichment analysis of DEGs between resynthesized B. napus and its diploid parents. Three major functional categories were grouped: biological process (P), cellular component (C) and molecular function (F).
GO ID	GO Name	Category	FDR
GO:0005829	cytosol	C	2.24172e-21
GO:0009570	chloroplast stroma	C	5.6376e-15
GO:0005774	vacuolar membrane	C	7.81039e-12
GO:0005886	plasma membrane	C	1.79467e-09
GO:0048046	apoplast	C	2.58953e-08
GO:0009535	chloroplast thylakoid membrane	C	3.25265e-06
GO:0009941	chloroplast envelope	C	5.20585e-06
GO:0005783	endoplasmic reticulum	C	5.84397e-06
GO:0009506	plasmodesma	C	5.69229e-05
GO:0005777	peroxisome	C	0.000236097
GO:0000786	nucleosome	C	0.000712388
GO:0005506	iron ion binding	F	6.95195e-06
GO:0043425	bHLH transcription factor binding	F	0.000107681
GO:0019825	oxygen binding	F	0.000137636
GO:0016705	oxidoreductase activity, acting on paired donors, with incorporation or reduction of molecular oxygen	F	0.000205639
GO:0004497	monooxygenase activity	F	0.000459181
GO:0008271	secondary active sulfate transmembrane transporter activity	F	0.000730476
GO:0015925	galactosidase activity	F	0.000775281
GO:0006833	water transport	P	1.13305e-16
GO:0007030	Golgi organization	P	4.12527e-16
GO:0046686	response to cadmium ion	P	5.32385e-13
GO:0009695	jasmonic acid biosynthetic process	P	4.77681e-12
GO:0080129	proteasome core complex assembly	P	1.22501e-08
GO:0006635	fatty acid beta-oxidation	P	1.33517e-08
GO:0042538	hyperosmotic salinity response	P	1.46357e-08
GO:0009409	response to cold	P	2.46503e-08
GO:0009750	response to fructose	P	8.29484e-08
GO:0051788	response to misfolded protein	P	8.47022e-08
GO:0019344	cysteine biosynthetic process	P	8.92789e-08
GO:0042335	cuticle development	P	1.5722e-07
GO:0009867	jasmonic acid mediated signaling pathway	P	5.90677e-07
GO:0009723	response to ethylene	P	7.15581e-07
GO:0015996	chlorophyll catabolic process	P	1.27219e-06
GO:0006816	calcium ion transport	P	1.36812e-06
GO:0032880	regulation of protein localization	P	1.5759e-06
GO:0010025	wax biosynthetic process	P	2.19683e-06
GO:0000038	very long-chain fatty acid metabolic process	P	6.20954e-06
GO:0080167	response to karrikin	P	7.61484e-06
GO:0007031	peroxisome organization	P	1.46004e-05
GO:0009620	response to fungus	P	2.29248e-05
GO:0030003	cellular cation homeostasis	P	2.93732e-05
GO:0010363	regulation of plant-type hypersensitive response	P	3.14207e-05
GO:0006098	pentose-phosphate shunt	P	3.1618e-05
GO:0043161	proteasome-mediated ubiquitin-dependent protein catabolic process	P	8.52842e-05
GO:0010017	red or far-red light signaling pathway	P	0.000156714
GO:0009407	toxin catabolic process	P	0.000176441
GO:0006612	protein targeting to membrane	P	0.000208775
GO:0009813	flavonoid biosynthetic process	P	0.000226872
GO:0009637	response to blue light	P	0.000230967
GO:0046351	disaccharide biosynthetic process	P	0.000286247
GO:0002213	defense response to insect	P	0.000290274
GO:0072593	reactive oxygen species metabolic process	P	0.000332312
GO:0006662	glycerol ether metabolic process	P	0.000367171
GO:0009269	response to desiccation	P	0.000394373
GO:0009733	response to auxin	P	0.000532202
GO:0006334	nucleosome assembly	P	0.000729387
GO:0043562	cellular response to nitrogen levels	P	0.000880363
