# Supplementary material for: Homoeolog expression bias and expression level dominance in resynthesized allopolyploid Brassica napus
Source: BMC Genomics. 2018 Aug 6;19:586. doi: 10.1186/s12864-018-4966-5 (PMC6080508; doi:10.1186/s12864-018-4966-5)
Supplement: Supplementary file 2 — GO enrichment analysis of ELD genes in the resynthesized B. napus. (XLSX 12 kb) [file 12864_2018_4966_MOESM2_ESM.xlsx]

## Sheet: Sheet1
Additional file 3: GO enrichment analysis of ELD genes in the resynthesized B. napus.
Expression patterns	GO ID	GO Name	FDR
ELD-A	GO:0006612	protein targeting to membrane	5.49107e-20
	GO:0010363	regulation of plant-type hypersensitive response	5.77447e-19
	GO:0043069	negative regulation of programmed cell death	1.78862e-18
	GO:0010200	response to chitin	2.9063e-17
	GO:0046686	response to cadmium ion	8.27241e-17
	GO:0006623	protein targeting to vacuole	9.24656e-16
	GO:0009697	salicylic acid biosynthetic process	2.42802e-15
	GO:0000023	maltose metabolic process	5.02081e-15
	GO:0019252	starch biosynthetic process	1.55738e-14
	GO:0006888	ER to Golgi vesicle-mediated transport	7.49696e-13
	GO:0031348	negative regulation of defense response	1.75975e-12
	GO:0051788	response to misfolded protein	1.908e-12
	GO:0006096	glycolytic process	6.91238e-12
	GO:0009407	toxin catabolic process	7.29003e-12
	GO:0007062	sister chromatid cohesion	8.65891e-12
	GO:0046777	protein autophosphorylation	9.20865e-12
	GO:0043161	proteasome-mediated ubiquitin-dependent protein catabolic process	1.78267e-10
	GO:0006499	N-terminal protein myristoylation	1.97587e-10
	GO:0080129	proteasome core complex assembly	6.74536e-10
	GO:0009862	systemic acquired resistance, salicylic acid mediated signaling pathway	2.25963e-09
	GO:0043090	amino acid import	5.22957e-09
	GO:0007030	Golgi organization	7.78816e-09
	GO:0010207	photosystem II assembly	1.01789e-08
	GO:0016117	carotenoid biosynthetic process	2.98772e-08
	GO:0016120	carotene biosynthetic process	5.65952e-08
	GO:0035304	regulation of protein dephosphorylation	1.66319e-07
	GO:0010189	vitamin E biosynthetic process	4.44374e-07
	GO:0009825	multidimensional cell growth	4.89176e-07
	GO:0010114	response to red light	5.481e-07
	GO:0010103	stomatal complex morphogenesis	5.86411e-07
	GO:0010155	regulation of proton transport	7.53395e-07
	GO:0006655	phosphatidylglycerol biosynthetic process	7.5492e-07
	GO:0045454	cell redox homeostasis	1.41762e-06
	GO:0042538	hyperosmotic salinity response	2.05578e-06
	GO:0009911	positive regulation of flower development	2.10056e-06
	GO:0019761	glucosinolate biosynthetic process	2.68916e-06
	GO:0006457	protein folding	3.99753e-06
	GO:0009595	detection of biotic stimulus	4.8472e-06
	GO:0045010	actin nucleation	5.27341e-06
	GO:0000413	protein peptidyl-prolyl isomerization	5.40906e-06
	GO:0006914	autophagy	5.62615e-06
	GO:0009611	response to wounding	5.98872e-06
	GO:0002679	respiratory burst involved in defense response	6.84979e-06
	GO:0016926	protein desumoylation	1.01443e-05
	GO:0050665	hydrogen peroxide biosynthetic process	1.35105e-05
	GO:0009853	photorespiration	1.38771e-05
	GO:0045893	positive regulation of transcription, DNA-templated	2.14948e-05
	GO:0043247	telomere maintenance in response to DNA damage	2.33863e-05
	GO:0009693	ethylene biosynthetic process	2.40771e-05
	GO:0006120	mitochondrial electron transport, NADH to ubiquinone	2.42942e-05
	GO:0015996	chlorophyll catabolic process	3.26101e-05
	GO:0019344	cysteine biosynthetic process	3.87046e-05
	GO:0051645	Golgi localization	4.35803e-05
	GO:0060151	peroxisome localization	4.35803e-05
	GO:0080022	primary root development	4.52011e-05
	GO:0046909	intermembrane transport	7.17974e-05
	GO:0051646	mitochondrion localization	7.49486e-05
	GO:0019243	methylglyoxal catabolic process to D-lactate via S-lactoyl-glutathione	8.18116e-05
	GO:0015802	basic amino acid transport	8.61717e-05
	GO:0043481	anthocyanin accumulation in tissues in response to UV light	8.68281e-05
	GO:0046827	positive regulation of protein export from nucleus	0.000106307
	GO:0015867	ATP transport	0.000122541
	GO:0010260	animal organ senescence	0.000123743
	GO:0048825	cotyledon development	0.000147791
	GO:0071294	cellular response to zinc ion	0.000150219
	GO:0032509	endosome transport via multivesicular body sorting pathway	0.000150219
	GO:0046719	regulation by virus of viral protein levels in host cell	0.000150219
	GO:0042732	D-xylose metabolic process	0.000157014
	GO:0006833	water transport	0.000160903
	GO:0048573	photoperiodism, flowering	0.000161608
	GO:0010310	regulation of hydrogen peroxide metabolic process	0.000177508
	GO:0046482	para-aminobenzoic acid metabolic process	0.000189157
	GO:0051014	actin filament severing	0.000197727
	GO:0010540	basipetal auxin transport	0.000253432
	GO:0015700	arsenite transport	0.000301067
	GO:0006344	maintenance of chromatin silencing	0.000385123
	GO:1900150	regulation of defense response to fungus	0.000451187
	GO:0010182	sugar mediated signaling pathway	0.000543134
	GO:0015693	magnesium ion transport	0.000570799
	GO:0007033	vacuole organization	0.000574823
	GO:0006821	chloride transport	0.000590505
	GO:0007155	cell adhesion	0.000596301
	GO:0009244	lipopolysaccharide core region biosynthetic process	0.000610199
	GO:0046677	response to antibiotic	0.000610199
	GO:0055091	phospholipid homeostasis	0.000610199
	GO:0010027	thylakoid membrane organization	0.000689126
	GO:0000184	nuclear-transcribed mRNA catabolic process, nonsense-mediated decay	0.00078496
	GO:0048510	regulation of timing of transition from vegetative to reproductive phase	0.000842945
	GO:0015696	ammonium transport	0.000944219
ELD-C	GO:0046686	response to cadmium ion	1.85637e-21
	GO:0006626	protein targeting to mitochondrion	3.71507e-21
	GO:0006094	gluconeogenesis	1.43553e-13
	GO:0019288	isopentenyl diphosphate biosynthetic process, methylerythritol 4-phosphate pathway	9.9655e-13
	GO:0009853	photorespiration	7.10064e-10
	GO:0009560	embryo sac egg cell differentiation	1.12472e-09
	GO:0051788	response to misfolded protein	1.36777e-09
	GO:0009744	response to sucrose	2.47835e-09
	GO:0080129	proteasome core complex assembly	3.39873e-09
	GO:0009409	response to cold	1.58718e-08
	GO:0010027	thylakoid membrane organization	1.24115e-07
	GO:0000338	protein deneddylation	1.39063e-07
	GO:0000085	mitotic G2 phase	4.22872e-07
	GO:0045036	protein targeting to chloroplast	4.22872e-07
	GO:0015986	ATP synthesis coupled proton transport	5.02747e-07
	GO:0016126	sterol biosynthetic process	6.49037e-07
	GO:0006207	'de novo' pyrimidine nucleobase biosynthetic process	8.88899e-07
	GO:0016075	rRNA catabolic process	1.30878e-06
	GO:0042956	maltodextrin transport	1.81679e-06
	GO:0015768	maltose transport	1.81679e-06
	GO:0018160	peptidyl-pyrromethane cofactor linkage	5.90746e-06
	GO:0007030	Golgi organization	6.14866e-06
	GO:0000398	mRNA splicing, via spliceosome	1.51616e-05
	GO:0010103	stomatal complex morphogenesis	1.88316e-05
	GO:0000741	karyogamy	2.41296e-05
	GO:0019252	starch biosynthetic process	4.53386e-05
	GO:0034243	regulation of transcription elongation from RNA polymerase II promoter	5.76654e-05
	GO:0010498	proteasomal protein catabolic process	9.04549e-05
	GO:0019761	glucosinolate biosynthetic process	0.000140342
	GO:0010207	photosystem II assembly	0.000158854
	GO:0010452	histone H3-K36 methylation	0.000172918
	GO:0009086	methionine biosynthetic process	0.000176323
	GO:0046167	glycerol-3-phosphate biosynthetic process	0.000199557
	GO:0043985	histone H4-R3 methylation	0.000199557
	GO:0033473	indoleacetic acid conjugate metabolic process	0.000199557
	GO:0006730	one-carbon metabolic process	0.000218946
	GO:0006284	base-excision repair	0.000219771
	GO:0042255	ribosome assembly	0.000232949
	GO:0000038	very long-chain fatty acid metabolic process	0.000283496
	GO:0010363	regulation of plant-type hypersensitive response	0.000286329
	GO:0000272	polysaccharide catabolic process	0.000287878
	GO:0009414	response to water deprivation	0.000300706
	GO:0042732	D-xylose metabolic process	0.00033137
	GO:0009073	aromatic amino acid family biosynthetic process	0.000368382
	GO:1900865	chloroplast RNA modification	0.000440075
	GO:0009097	isoleucine biosynthetic process	0.000494255
	GO:0010190	cytochrome b6f complex assembly	0.000494255
	GO:0001522	pseudouridine synthesis	0.000498371
	GO:0010073	meristem maintenance	0.000537557
	GO:0030003	cellular cation homeostasis	0.000567867
	GO:0006833	water transport	0.000568652
	GO:0006816	calcium ion transport	0.000569357
	GO:0034976	response to endoplasmic reticulum stress	0.000641015
	GO:0016226	iron-sulfur cluster assembly	0.000935648
	GO:0007264	small GTPase mediated signal transduction	0.000935648
	GO:0009644	response to high light intensity	0.000969805
Transgressive upregulation	GO:0046686	response to cadmium ion	2.48722e-24
	GO:0006096	glycolytic process	8.55118e-18
	GO:0006094	gluconeogenesis	8.99191e-18
	GO:0009409	response to cold	3.71956e-17
	GO:0009744	response to sucrose	7.62325e-15
	GO:0080167	response to karrikin	3.70568e-13
	GO:0001510	RNA methylation	7.57626e-11
	GO:0019243	methylglyoxal catabolic process to D-lactate via S-lactoyl-glutathione	2.15558e-10
	GO:0000023	maltose metabolic process	6.78637e-10
	GO:0009805	coumarin biosynthetic process	3.25685e-09
	GO:0016226	iron-sulfur cluster assembly	3.88713e-09
	GO:0042991	transcription factor import into nucleus	1.17148e-08
	GO:0019252	starch biosynthetic process	1.88034e-08
	GO:0010075	regulation of meristem growth	4.73324e-08
	GO:0010150	leaf senescence	5.26363e-08
	GO:0010224	response to UV-B	1.34611e-07
	GO:0006833	water transport	1.36572e-07
	GO:0009793	embryo development ending in seed dormancy	5.93783e-07
	GO:0009560	embryo sac egg cell differentiation	1.12793e-06
	GO:0051085	chaperone mediated protein folding requiring cofactor	1.34174e-06
	GO:0009073	aromatic amino acid family biosynthetic process	1.43429e-06
	GO:0007030	Golgi organization	1.74277e-06
	GO:0042026	protein refolding	2.1423e-06
	GO:0000478	endonucleolytic cleavage involved in rRNA processing	2.32195e-06
	GO:0000085	mitotic G2 phase	4.90976e-06
	GO:0010027	thylakoid membrane organization	5.23958e-06
	GO:0042274	ribosomal small subunit biogenesis	5.62451e-06
	GO:0000338	protein deneddylation	6.23095e-06
	GO:0045036	protein targeting to chloroplast	6.52253e-06
	GO:0001731	formation of translation preinitiation complex	6.87407e-06
	GO:0015995	chlorophyll biosynthetic process	7.03903e-06
	GO:0009718	anthocyanin-containing compound biosynthetic process	8.42513e-06
	GO:0016126	sterol biosynthetic process	1.79012e-05
	GO:0006816	calcium ion transport	2.36832e-05
	GO:0006348	chromatin silencing at telomere	2.46096e-05
	GO:0009627	systemic acquired resistance	5.68296e-05
	GO:0006598	polyamine catabolic process	8.4767e-05
	GO:0043481	anthocyanin accumulation in tissues in response to UV light	9.29935e-05
	GO:0032211	negative regulation of telomere maintenance via telomerase	0.000103624
	GO:0009640	photomorphogenesis	0.000107194
	GO:0006228	UTP biosynthetic process	0.000207671
	GO:0006183	GTP biosynthetic process	0.000207671
	GO:0010371	regulation of gibberellin biosynthetic process	0.000207671
	GO:0006777	Mo-molybdopterin cofactor biosynthetic process	0.000219036
	GO:0044208	'de novo' AMP biosynthetic process	0.000269669
	GO:0009423	chorismate biosynthetic process	0.000287628
	GO:0009825	multidimensional cell growth	0.000388312
	GO:0009969	xyloglucan biosynthetic process	0.000550876
	GO:0042793	transcription from plastid promoter	0.000712068
	GO:0071472	cellular response to salt stress	0.000860154
Addtivity	GO:0006499	N-terminal protein myristoylation	2.0184e-09
	GO:0015996	chlorophyll catabolic process	5.77825e-07
	GO:0080086	stamen filament development	1.6594e-06
	GO:0009651	response to salt stress	1.74926e-05
	GO:0042398	cellular modified amino acid biosynthetic process	2.33248e-05
	GO:0046686	response to cadmium ion	3.01503e-05
	GO:0010363	regulation of plant-type hypersensitive response	3.02021e-05
	GO:0006007	glucose catabolic process	3.73504e-05
	GO:0031348	negative regulation of defense response	7.98353e-05
	GO:0006612	protein targeting to membrane	8.60235e-05
	GO:0006635	fatty acid beta-oxidation	9.7694e-05
	GO:0006598	polyamine catabolic process	0.000204881
	GO:0019370	leukotriene biosynthetic process	0.000329909
	GO:0035304	regulation of protein dephosphorylation	0.000369424
	GO:0009863	salicylic acid mediated signaling pathway	0.00044004
	GO:0055062	phosphate ion homeostasis	0.000579323
	GO:0006749	glutathione metabolic process	0.000934115
Transgressive downregulation	-
