# Supplementary material for: Homoeolog expression bias and expression level dominance in resynthesized allopolyploid Brassica napus
Source: BMC Genomics. 2018 Aug 6;19:586. doi: 10.1186/s12864-018-4966-5 (PMC6080508; doi:10.1186/s12864-018-4966-5)
Supplement: Supplementary file 3 — Primer sequences used for qRT-PCR analyses. (XLSX 19 kb) [file 12864_2018_4966_MOESM3_ESM.xlsx]

## Sheet: Sheet1
Additional file 1: Primer sequences used for qRT-PCR analyses.
Expression patterns	B. rapa orthologue	B. oleracea orthologue	Forward primer (5'-3')	Reverse primer (5'-3')
Additivity	Bra019693	Bol010358	GAAGGCGTGGCTGAGATT	CTGCGGTGTAGGTGGTGT
	Bra038511	Bol044741	GTCGAGAACAGCGATCACG	CAATTACGCGAGTCAAACCG
	Bra013527	Bol028419	CAAGAAGGATGTTCAATAG	ATCATCCCATTGAAGAACGG
	Bra000507	Bol032919	CCACTAACAAGAGCCAGCAT	CAAACTCGTTTTCTTGTCCG
A-ELD	Bra026058	Bol038222	CGCCATCGTCATAAACTCTG	GGGTGAGTTCCCCATTGATT
	Bra013428	Bol000719	ACACGAAGAATCTCACTCCA	CGGCTTGAACTCTCCGACTA
	Bra037124	Bol019235	GAGAGCCTAACAAGCGGAC	CCTCCGTCGCTTTTTTCCTA
C-ELD	Bra004400	Bol023910	AGTACAAGAGGTCTCGATTA	TCTTCACAATCTTTTGCTCT
	Bra034859	Bol005891	TGCTTTGGAAGTTGTGGACC	CCACTGGAGGGCAACTAAGG
	Bra025174	Bol042773	CTGCAGGACAGGGAGCTAGT	ATCCTGAACGCATACCTCCA
Transgressive upregulation	Bra025994	Bol038293	TGTCTGGTCCGACGTGGGTT	AGCAATAGAACCCGATCAAG
	Bra001701	Bol022897	AACCCTAGCCTCCGTCGCTA	CAACACCTTGGCATGGGGAA
	Bra029272	Bol020675	GCCACATCCACCTCATTTTC	GCTGCAGACGCAACAACCAA
	Bra031927	Bol020773	TTTGGTACGGGAAGTTCACT	TCTTGAGAGATTTTCCGAGG
Transgressive upregulation	Bra005469	Bol027300	AGAAGGGAGCAGCAGTAAGA	TGGGAGAGTTTGGGTGAGAA
	Bra007149	Bol044346	CTTACATTCACATGGTGCAG	TGCTTTGCCTCTCCTCATAC
	Bra011470	Bol013612	AATTTCGCCAAGAGATGTGC	TGAGTGATGGTTTCAGGAGA
	Bra017133	Bol025284	ACAGCTTCAGCGATGGTGGA	CAGCATACCCACGAAGGATT
Actin 2	Bra001722	Bol003004	TGCTCCCAGGGCTGTTTT	CTCTTGGACTGTGCTTCG
